# Supplementary material for: The Impact of Electroconvulsive Therapy on Apoptosis-Related Biomarker Gene Expression in Treatment-Resistant Depression
Source: Genes (Basel). 2026 Jan 4;17(1):57. doi: 10.3390/genes17010057 (PMC12840669; doi:10.3390/genes17010057)
Supplement: Supplementary file 1 [file genes-17-00057-s001.zip]

Archive with 1 entries (1 files):
- genes-4080452-supplementary.pdf
